# Supplementary material for: Molecules and fossils reveal punctuated diversification in Caribbean “faviid” corals
Source: BMC Evol Biol. 2012 Jul 25;12:123. doi: 10.1186/1471-2148-12-123 (PMC3424149; doi:10.1186/1471-2148-12-123)
Supplement: Additional file 3 — Sampling and genotype data for all individual corals. Samples and multilocus genotypes used in gene and concatenated trees. Heterozygous genotypes that could not be resolved by cloning or PHASE 2.1.1 are indicated as ‘?/?+’; and ‘0’ indicates PCR failure or poor sequence quality. The two last columns designate which samples were used in the concatenated ML/Bayes trees (Figure 1) and the BEAST analysis (Figure 2). [file 1471-2148-12-123-S3.xls]

## Sheet: Sheet1
Species	Region	Locality	Catalog #	Cam	MaSC-1	Pax-C	Concatenated tree	Beast tree
Colpophyllia natans	Panama	Cayos Tigres	521	76, 76	0	0	*	*
Colpophyllia natans	Panama	Colon	844	0	0	35, 35
Colpophyllia natans	Panama	Cayo Agua	1017	76, 81	0	39, 39	*	*
Colpophyllia natans	Panama	Cayo Agua	1019	77, 77	0	36, 36	*	*
Colpophillia natans	Florida	Marathon Key	1346	76, 76	40	38, 42
Diploria clivosa	Panama	Zapatilla	833	1, 1	?, ?+	1, 1	*	*
Diploria clivosa	Panama	Zapatilla	834	3, 5	1, 1	1, 4	*	*
Diploria clivosa	Panama	Zapatilla	835	1, 1	1, 1	1, 1	*	*
Diploria clivosa	Panama	Colon	997	1, 1	0	1, 1
Diploria clivosa	Panama	Colon	998	1, 1	0	1, 7	*	*
Diploria clivosa	Panama	Cristobol	1043	0	1, 1	1, 2	*	*
Diploria clivosa	Panama	Cristobol	1044	1, 1	1, 1	1, 6	*	*
Diploria clivosa	Panama	Cristobol	1045	1, 1	1, 1	1, 1
Diploria clivosa	Panama	Cristobol	1046	1, 1	1, 1	1, 3	*
Diploria clivosa	Panama	Cristobol	1047	1, 1	1, 1	1, 1
Diploria clivosa	Panama	Cristobol	1048	1, 1	1, 1	1, 16
Diploria clivosa	Panama	Cristobol	1049	1, 1	1, 1	1, 1
Diploria clivosa	Panama	Cristobol	1050	1, 2	1, 2	1, 17	*	*
Diploria clivosa	Florida	Marathon Key	1338	1, 1	33, ?+	1, 1	*
Diploria clivosa	Florida	Key West	1352	1, 1	1, 3	0
Diploria clivosa	Florida	Key West	1355	1, 1	33, ?+	1, 5	*
Diploria clivosa	Florida	Key West	1356	1, 3	33, ?+	18, 32	*
Diploria clivosa	Florida	Key West	1357	1, 1	32, 33	1, 5	*
Diploria labyrinthiformis	Panama	Cayos Tigres	516	6, 7	5, 9	11, 14	*	*
Diploria labyrinthiformis	Panama	Colon	853	0	5, 6	11, 11	*	*
Diploria labyrinthiformis	Panama	Colon	854	6, 9	0	10, 15	*	*
Diploria labyrinthiformis	Panama	Colon	855	8, 10	0	8, 13	*	*
Diploria labyrinthiformis	Panama	Colon	856	7, 9	0	11, 12	*	*
Diploria labyrinthiformis	Panama	Colon	857	7, 10	7, 8	10, 11	*	*
Diploria labyrinthiformis	Panama	Isla Popa	1025	7, 8	5, 6	10, 11	*	*
Diploria labyrinthiformis	Panama	Isla Popa	1026	8, 9	0	8, 9	*	*
Diploria labyrinthiformis	Panama	Isla Popa	1033	0	6, 7	8, 11
Diploria labyrinthiformis	Panama	Colon	1038	8, 10	0	11, 15	*	*
Diploria labyrinthiformis	Panama	Colon	1039	8, 10	0	10, 10	*	*
Diploria labyrinthiformis	Panama	Colon	1040	7, 8	5, 6	10, 11	*	*
Diploria labyrinthiformis	Panama	Colon	1041	?, ?+	5, 6	10, 11	*	*
Diploria labyrinthiformis	Panama	Colon	1042	0	0	11, 11
Diploria labyrinthiformis	Florida	Marathon Key	1339	7, 8	4, 4	11, 11	*
Diploria labyrinthiformis	Florida	Marathon Key	1340	8, 9	39, 39	11, 11	*
Diploria labyrinthiformis	Florida	Marathon Key	1341	13, 14	5, 5	10, 12	*
Diploria labyrinthiformis	Florida	Key West	1351	9, 12	5, 5	11, 11	*
Diploria labyrinthiformis	Florida	Key Largo	1365	7, 8	5, 29	11, 33	*
Diploria strigosa	Panama	Cayos Tigres	518	16, 17	?, ?+	0
Diploria strigosa	Panama	Cayos Tigres	519	15, 16	?, ?+	27, 28	*	*
Diploria strigosa	Panama	Cayos Tigres	520	15, 15	11, 15	21, 26	*	*
Diploria strigosa	Panama	Colon	849	15, 16	11, 11	23, 23	*	*
Diploria strigosa	Panama	Colon	850	18, 19	11, 18	24, 24	*	*
Diploria strigosa	Panama	Colon	851	15, 15	13	25, 25	*	*
Diploria strigosa	Panama	Colon	852	16, 20	13	19, 29	*	*
Diploria strigosa	Panama	Isla Popa	1027	15, 16	10, 11	19, 19	*	*
Diploria strigosa	Panama	Isla Popa	1028	16, 21	12, 13	20, 21
Diploria strigosa	Panama	Isla Popa	1029	15, 22	0	21, 34
Diploria strigosa	Panama	Isla Popa	1030	15, 23	14, 19	19, 21	*	*
Diploria strigosa	Panama	Isla Popa	1031	24, 25	14, 14	22, 21
Diploria strigosa	Panama	Isla Popa	1032	26, 27	14, 14	19, 30	*	*
Diploria strigosa	Florida	Marathon Key	1342	15, 28	13, 17	21, 21	*	*
Diploria strigosa	Florida	Key West	1353	15, 15	14, 18	19, 21	*
Diploria strigosa	Florida	Key Largo	1363	15, 15	?, ?+	19, 21	*	*
Diploria Strigosa	Florida	Key Largo	1364	?, ?+	30, ?+	21, 21	*
Diploria strigosa	Texas	West Flower Gardens	1402	0	11, 11	0
Diploria strigosa	Texas	West Flower Gardens	1403	0	16, 16	0
Favia fragum	Panama	Cayos Tigres	513	71, 71	35, 35	66, 66
Favia fragum	Panama	Cayos Tigres	514	71, 71	35, 35	66, 66	*	*
Favia fragum	Panama	Cayos Tigres	515	71, 71	37, 37	66, 66
Favia fragum	Panama	STRI Point	603	71, 71	37, 37	67, 67	*	*
Favia fragum	Panama	STRI Point	613	71, 71	0	66, 66
Favia fragum	Panama	STRI Point	614	71, 71	37, 37	66, 66
Favia fragum	Panama	STRI Point	615	71, 71	37, 37	66, 66
Favia fragum	Panama	STRI Point	616	71, 71	0	66, 66
Favia fragum	Panama	STRI Point	617	71, 71	37, 37	66, 66
Favia fragum	Panama	STRI Point	618	71, 71	37, 37	66, 66
Favia fragum	Panama	STRI Point	619	71, 71	37, 37	67, 67
Favia fragum	Panama	STRI Point	620	71, 71	37, 37	66, 66
Favia fragum	Panama	Colon	640	71, 71	37, 37	66, 66
Favia fragum	Panama	Colon	641	71, 71	38, 38	66, 66	*	*
Favia fragum	Panama	Colon	642	71, 71	38, 38	66, 66
Favia fragum	Panama	Colon	643	71, 71	38, 38	66, 66
Favia fragum	Panama	Colon	645	71, 71	38, 38	66, 66
Favia fragum	Panama	Colon	646	71, 71	38, 38	66, 66
Favia fragum	Panama	Colon	647	71, 71	38, 38	66, 66
Favia fragum	Panama	Colon	648	71, 71	38, 38	66, 66
Favia fragum	Panama	Colon	649	71, 71	38, 38	66, 66
Favia fragum	Panama	Colon	650	71, 71	37, 37	66, 66
Favia fragum	Panama	Colon	651	71, 71	38, 38	66, 66
Favia fragum	Panama	Pastores	652	71, 71	37, 37	66, 66
Favia fragum	Panama	Pastores	653	71, 71	37, 37	66, 66
Favia fragum	Panama	Pastores	654	71, 71	37, 37	66, 66
Favia fragum	Panama	Pastores	655	71, 71	37, 37	66, 66
Favia fragum	Panama	Pastores	656	71, 71	37, 37	66, 66
Favia fragum	Panama	Pastores	657	71, 71	37, 37	66, 66
Favia fragum	Panama	Pastores	658	71, 71	37, 37
Favia fragum	Panama	Pastores	659	71, 71	37, 37	66, 66
Favia fragum	Panama	Pastores	660	71, 71	37, 37	66, 66
Favia fragum	Panama	Pastores	661	71, 71	37, 37	66, 66
Favia fragum	Panama	Valiente	719	71, 71	37, 37
Favia fragum	Panama	Valiente	720	71, 71	37, 37	66, 66
Favia fragum	Panama	Valiente	721	0	37, 37	66, 66
Favia fragum	Panama	Valiente	722	71, 71	37, 37	66, 66
Favia fragum	Panama	Valiente	723	71, 71	37, 37	66, 66
Favia fragum	Panama	Valiente	724	71, 71	37, 37	0
Favia fragum	Panama	Valiente	725	71, 71	37, 37	0
Favia fragum	Panama	Valiente	726	71, 71	37, 37	0
Favia fragum	Panama	Valiente	727	71, 71	37, 37	0
Favia fragum	Panama	Valiente	728	71, 71	37, 37	0
Favia fragum	Panama	Valiente	729	71, 71	37, 37	0
Favia fragum	Panama	Zapatilla	748	71, 71	37, 37	0
Favia fragum	Panama	Zapatilla	749	71, 71	37, 37	66, 66
Favia fragum	Panama	Zapatilla	750	0	37, 37	66, 66
Favia fragum	Panama	Zapatilla	751	71, 71	0	66, 66
Favia fragum	Panama	Zapatilla	752	71, 71	37, 37	66, 66
Favia fragum	Panama	Zapatilla	753	71, 71	0	66, 66
Favia fragum	Panama	Zapatilla	754	71, 71	37, 37	66, 66
Favia fragum	Panama	Zapatilla	755	71, 71	37, 37	69, 69	*	*
Favia fragum	Panama	Zapatilla	756	71, 71	37, 37	71, 71	*	*
Favia fragum	Panama	Zapatilla	757	71, 71	37, 37	66, 66
Favia fragum	Panama	Zapatilla	758	71, 71	37, 37	66, 66
Favia fragum	Panama	Zapatilla	759	71, 71	37, 37	66, 66
Favia fragum	Panama	Zapatilla	760	71, 71	37, 37	66, 66
Favia fragum	Panama	Zapatilla	761	71, 71	37, 37	66, 66
Favia fragum	Panama	Zapatilla	762	71, 71	37, 37	66, 66
Favia fragum	Panama	Colon	929	71, 71	37, 37	66, 66
Favia fragum	Panama	Colon	930	71, 71	0	66, 66
Favia fragum	Panama	Colon	931	71, 71	37, 37	66, 66
Favia fragum	Panama	Colon	933	71, 71	37, 37	66, 66
Favia fragum	Panama	Colon	934	71, 71	37, 37	66, 66
Favia fragum	Panama	Colon	935	71, 71	37, 37	66, 66
Favia fragum	Panama	Colon	936	71, 71	37, 37	66, 66
Favia fragum	Panama	Colon	937	71, 71	37, 37	66, 66
Favia fragum	Panama	Colon	938	71, 71	37, 37	66, 66
Favia fragum	Panama	Colon	943	71, 71	37, 37	66, 66
Favia fragum	Panama	Colon	944	71, 71	37, 37	66, 66
Favia fragum	Panama	Colon	945	71, 71	37, 37	66, 66
Favia fragum	Panama	Colon	952	71, 71	37, 37	66, 66
Favia fragum	Panama	Colon	1093	71, 71	0	66, 66
Favia fragum	Panama	Colon	1094	71, 71	0	66, 66
Favia fragum	Panama	Colon	1095	71, 71	0	66, 66
Favia fragum	Panama	Colon	1096	71, 71	0	66, 66
Favia fragum	Panama	Colon	1097	71, 71	37, 37	66, 66
Favia fragum	Panama	Colon	1098	71, 71	37, 37	66, 66
Favia fragum	Panama	Colon	1099	71, 71	37, 37	66, 66
Favia fragum	Panama	Colon	1100	71, 71	37, 37	66, 66
Favia fragum	Panama	Colon	1101	71, 71	37, 37	66, 66
Favia fragum	Panama	Colon	1103	71, 71	38, 38	68, 68	*	*
Favia fragum	Panama	Colon	1109	0	0	66, 66
Favia fragum	Panama	Pastores	1187	0	0	66, 66
Favia fragum	Florida	Tavernier	1304	0	37, 37	66, 66
Favia fragum	Florida	Tavernier	1305	71, 71	37, 37	66, 66	*	*
Favia fragum	Florida	Tavernier	1306	71, 71	37, 37	66, 66
Favia fragum	Florida	Tavernier	1307	71, 71	37, 37	66, 66
Favia fragum	Florida	Tavernier	1308	73, 73	37, 37	66, 66	*	*
Favia fragum	Florida	Tavernier	1309	73, 73	37, 37	66, 66
Favia fragum	Florida	Tavernier	1310	71, 71	37, 37	66, 66
Favia fragum	Florida	Tavernier	1311	73, 73	37, 37	66, 66
Favia fragum	Florida	Tavernier	1312	71, 71	37, 37	66, 66
Favia fragum	Florida	Tavernier	1313	73, 73	37, 37	66, 66
Favia fragum	Florida	Tavernier	1314	73, 73	37, 37	66, 66
Favia fragum	Florida	Tavernier	1315	73, 73	37, 37	66, 66
Favia fragum	Florida	Tavernier	1316	73, 73	37, 37	66, 66
Favia fragum	Florida	Tavernier	1317	71, 71	37, 37	66, 66
Favia fragum	Florida	Tavernier	1318	73, 73	37, 37	66, 66
Favia fragum	Florida	Tavernier	1332	73, 73	37, 37	66, 66
Favia fragum	St. Croix	Green Cay	1367	0	35, 35	0
Favia fragum	St. Croix	Green Cay	1368	0	37, 37	0
Favia fragum	St. Croix	Green Cay	1369	70, 70	36, 36	66, 66	*	*
Favia fragum	St. Croix	Green Cay	1370	71, 71	0	66, 66
Favia fragum	St. Croix	Green Cay	1371	0	37, 37	0
Favia fragum	St. Croix	Green Cay	1372	70, 70	36, 36	66, 66
Favia fragum	St. Croix	Green Cay	1373	0	35, 35
Favia fragum	St. Croix	Green Cay	1374	70, 70	37, 37	66, 66	*	*
Favia fragum	St. Croix	Green Cay	1375	70, 70	0	0
Favia fragum	St. Croix	Green Cay	1376	71, 71	0	66, 66
Favia fragum	St. Croix	Green Cay	1377	0		66, 66
Favia fragum	St. Croix	Green Cay	1378	71, 71	36, 36	66, 66	*	*
Favia fragum	St. Croix	Green Cay	1379	70, 70	36, 36	66, 66
Favia fragum	St. Croix	Tague Bay	1380	75	0	66, 66
Favia fragum	St. Croix	Tague Bay	1381	71, 71	0	0
Favia fragum	St. Croix	Tague Bay	1382	72	37, 37	66, 66	*	*
Favia fragum	St. Croix	Tague Bay	1383	70, 70	35, 35	67, 67	*	*
Favia fragum	St. Croix	Tague Bay	1384	71, 71	37, 37	66, 66
Favia fragum	St. Croix	Tague Bay	1385	69, 69	37, 37	66, 66
Favia fragum	St. Croix	Tague Bay	1386	70, 70	35, 35	70, 70	*	*
Favia fragum	St. Croix	Tague Bay	1387	70, 70	35, 35	66, 66	*	*
Favia fragum	St. Croix	Tague Bay	1388	70, 70	0	70, 70
Favia fragum	St. Croix	Tague Bay	1389	70, 70	35, 35	67, 67
Favia fragum	St. Croix	Tague Bay	1390	74, 74	37, 37	67, 67	*	*
Favia fragum	St. Croix	Tague Bay	1391	0	35, 35	66, 66
Favia fragum	St. Croix	Tague Bay	1392	70, 70	35, 35	67, 67
Favia fragum	St. Croix	Tague Bay	1393	72, 72	35, 35	66, 66	*	*
Favia fragum	St. Croix	Tague Bay	1394	0	0	66, 66
Favia fragum	Florida	Tavernier	1395	73, 73	37, 37	66, 66	*	*
Favia fragum	Florida	Tavernier	1396	71, 71	37, 37	66, 66
Favia fragum	Florida	Tavernier	1397	73, 73	37, 37	66, 66
Favia fragum	Florida	Tavernier	1398	73, 73	0	66, 66
Favia fragum	Florida	Tavernier	1399	71, 71	37, 37	66, 66
Favia fragum	Florida	Tavernier	1400	71, 71	37, 37	66, 66
Favia fragum	Panama	STRI Point	1401	71, 71	0	66, 66
Manicina areolata	Panama	Colon	982	51, 51	23, 38	47, 52	*	*
Manicina areolata	Panama	Colon	983	47, 47	24, 24	52, 53	*
Manicina areolata	Panama	Colon	984	45, 51	25, 25	50, 51	*	*
Manicina areolata	Panama	Colon	985	?, ?+	23, 26	51, 52	*	*
Manicina areolata	Panama	Colon	986	48, 52	26, 26	47, 47	*	*
Manicina areolata	Panama	Colon	987	50, 50	25, 25	49, 56	*	*
Manicina areolata	Panama	Colon	988	51, 51	23, 24	52, 65	*	*
Manicina areolata	Panama	Colon	989	51, 51	26, 26	57, 57	*	*
Manicina areolata	Panama	Colon	990	54, 55	26, 26	52, 61	*	*
Manicina areolata	Panama	Colon	991	45, 45	23, ?+	51, 64	*	*
Manicina areolata	Panama	Colon	992	51, 51	23, 26	58, 58	*	*
Manicina areolata	Panama	Colon	993	51, 55	26, 26	47, 60	*	*
Manicina areolata	Florida	Tavernier	1319	?, ?+	?, ?+	45, 45
Manicina areolata	Florida	Tavernier	1320	45, 45	27, 27	45, 45	*	*
Manicina areolata	Florida	Tavernier	1321	45, 45	20, 20	45, 46	*	*
Manicina areolata	Florida	Tavernier	1322	45, 45	20, 20	45, 46	*	*
Manicina areolata	Florida	Tavernier	1323	45, 45	?, ?+	45, 45	*	*
Manicina areolata	Florida	Tavernier	1324	45, 46	?, ?+	45, 46	*	*
Manicina areolata	Florida	Tavernier	1325	45, 45	?, ?+	45, 45	*	*
Manicina areolata	Florida	Tavernier	1326	45, 49	21, 21	46, 46	*
Manicina areolata	Florida	Tavernier	1327	45, 45	20, 20	45, 45	*	*
Manicina areolata	Florida	Tavernier	1328	45, 45	23, 23	45, 46	*	*
Manicina areolata	Florida	Tavernier	1329	45, 45	20, 20	45, 45
Manicina areolata	Florida	Tavernier	1330	45, 45	21, 21	45, 46	*	*
Manicina areolata	Florida	Matecombe	1333	45, 51	23, 23	45, 45	*
Manicina areolata	Florida	Matecombe	1334	45, 45	22	45, 45	*	*
Manicina areolata	Florida	Matecombe	1335	45, 45	23, 23	46, 46	*	*
Manicina areolata	Florida	Matecombe	1336	45, 45	23, 23	45, 46
Manicina areolata	Florida	Matecombe	1337	45, 45	?, ?+	45, 45	*	*
Manicina mayori	Panama	Cayo Agua	1020	60, 60	31, 31	56, 56	*	*
Manicina mayori	Panama	Isla Popa	1034	52, 59	25, 31	56, 56	*	*
Manicina mayori	Panama	Isla Popa	1035	?, ?+	26, 34	56, 56	*	*
Manicina mayori	Panama	Isla Popa	1036	51, 58	26, 26	56, 56	*	*
Manicina mayori	Panama	Isla Popa	1037	51, 61	23, 26	56, 56	*	*
