# Supplementary material for: Molecules and fossils reveal punctuated diversification in Caribbean “faviid” corals
Source: BMC Evol Biol. 2012 Jul 25;12:123. doi: 10.1186/1471-2148-12-123 (PMC3424149; doi:10.1186/1471-2148-12-123)
Supplement: Additional file 5 — Stratigraphic Ranges of the Fossil Caribbean Faviidae. Compiled first and last occurrence data, references, and notes for all Caribbean fossil faviid species. [file 1471-2148-12-123-S5.xls]

## Sheet: Sheet1
Species	First Occurrence (FO) - Ma	Last Occurrence (LO) - Ma	FO notes	FO References	LO notes	LO References
Colpophyllia amaranthus	2.9-3.2	living	Costa Rica-Buenos Aires	[1, 2]
Colpophyllia breviserialis	3-5.6	living	Curacao-Ridges	[3]
Colpophyllia duncani	40.4-48.6	36.6-40	Jamaica-YellowLm	[4]	Panama-Gatuncillo	[5]
Colpophyllia elegans	36.6-40	36.6-40	Panama-Gatuncillo	[5]	Panama-Gatuncillo	[5]
Colpophyllia mexicanum	20.4-23	20.4-23	Mexico-Chiapas(LaQuinta)	[6]	Mexico-Chiapas(LaQuinta)	[6]
Colpophyllia natans	5.1-5.3	living	DomRep-cana5	[7]
Colpophyllia sp.A	3-5.6	living	Curacao-Ridges	[3]		[3]
Colpophyllia willoughbiensis	36.6-40	23-28.4	Panama-Gatuncillo	[5]	Antigua, Chiapas, Puerto Rico	[6, 8, 9]
Diploria antiguensis	27.3-29.4	27.3-29.4	Antigua	[9, 10]	Antigua	[9, 10]
Diploria bowersi	6.3-6.5	6.3-6.5	Calif-Imperial Formation	[11, 12]	Calif-Imperial Formation	[11, 12]
Diploria clivosa	4.6-5.9	living	Curacao-SalinaTop	[3]
Diploria dumblei	23-28.4	23-28.4	Mexico-Tamaulipas(San Rafael)	[13]	Mexico-Tamaulipas(San Rafael)	[13]
Diploria labyrinthiformis	2.9-3.2	living	Costa Rica-Buenos Aires	[1, 2]
Diploria portoriciensis	23-28.4	23-28.4	PR-Lares	[8, 13]	PR-Lares	[8, 13]
Diploria sarasotana	3-3.5	1.5-2.5	Florida-Pinecrest	[14, 15]	Panama-lagruta	[16]
Diploria strigosa	4.6-5.9	living	Curacao-SalinaTop	[3]	ok
Diploria zambensis	11.7-16.9	1.5-2.5	Trinidad-Tamana	[10, 17]	Panama-lagruta	[16]
Favia aff. domincensis	13.1-17.3	13.1-17.3	DomRep-yaque3	[15, 18, 19]	DomRep-yaque3	[15, 18, 19]
Favia dominicensis	20.4-23	13.1-17.3	Mexico-Chiapas(LaQuinta)	[6]	DomRep-yaque2	[15, 18, 19]
Favia favioides	65.5-43	65.5-43	Barbados-Scotland	[20, 21]	Barbados-Scotland	[20, 21]
Favia fragum	3-5.6	living	Curacao-Ridges	[3]
Favia gravida	none	living
Favia gregoryi	40.4-48.6	40.4-48.6	Jamaica-YellowLm	[4]	Jamaica-YellowLm	[4]
Favia macdonaldi	27.3-29.4	23-28.4	Antigua	[9, 10]	PR-Lares	[8, 13]
Favia maoadentrensis	6.25-6.4	3.5-3.6	DomRep-cana1	[7]	DomRep-cana11	[7]
Favia vokesae	6.25-6.4	1.8-1.9	DomRep-cana1	[7]	Bahamas U3	[22]
Favia weisbordi	40.4-48.6	36.6-40	Cuba-Camaguey(Nuevitas)	[23]	Panama-Gatuncillo	[5]
Hadrophyllia saundersi	5.5-5.6	1-1.8	DomRep-gurabo6	[7]	Jamaica-hopegate2	[24]
Manicina aff. mayori	6.25-6.45	5.1-5.3	DomRep-bellaco	[7]	DomRep-cana5	[7]
Manicina areolata	3-5.6	living	Curacao-Ridges	[3]
Manicina geisteri	6.25-6.45	3-3.3	DomRep-bellaco	[7]	Jamaica-bowden2	[24]
Manicina grandis	6.25-6.4	3-3.3	DomRep-cana1	[7]	Jamaica-bowden2	[24]
Manicina jungi	5.75-5.9	3-3.3	DomRep-gurabo3	[7]	Jamaica-bowden2	[24]
Manicina mayori	2.9-3.2	living	Costa Rica-Buenos Aires	[1, 2]
Manicina pliocenica (=aff. areolata)	5.1-5.3	1.8-2	DomRep-cana5	[7]	Jamaica-oldpera2	[24]
Manicina puntgordensis	4.6-5.9	1.5-1.9	Curacao-SalinaTop	[3]	Costa Rica- Lomas del Mar	[1, 2]
Manicina sp.E	7.8-10.3	2-2.6	Curacao-SalinaBase	[3]	Curacao-SeaCliff	[3]
Thysanus corbicula	15-18	1.8-2	Florida-Chipola	[15, 25]	Jamaica-oldpera2	[24]
Thysanus excentricus	6.15-6.25	2-3	DomRep-gurabo1	[7]	Jamaica-oldpera1	[24]
Thysanus navicula	5.6-5.75	1.5-2.5	DomRep-gurabo5	[7]	Panama-grcreek	[16]
Thysanus sp. A	3.2-3.5	1.9-2.9	Costa Rica- Qchoco	[1, 2]	Costa Rica- Lomas del Mar	[1, 2]

## Sheet: Sheet2
Allmon 1993	Allmon WD 1993. Age, environment and mode of deposition of the densely fossiliferous Pinecrest Sand (Pliocene of Florida); implications for the role of biological productivity in shell bed formation. PALAIOS, v. 8, p. 183-201
Bryant et al. 1992	Bryant, JD, BJ MacFadden, PA Mueller. 1992. Improved chronologic resolution of the Hawthorn and the Alum Bluff Groups in northern Florida: Implications for Miocene chronostratigraphy. Geological Society of America Bulletin 104: 208-218
Budd & Manfrino 2001	BUDD, A. F., AND C. M. MANFRINO. 2001. Coral assemblages in Neogene to Recent cores from the Bahamas platform and their use in paleoenvironmental interpretation. SEPM Spec. Publ. (Concepts Sed. Geology), 70:41-59.
Budd & McNeill 1998	BUDD, A. F., AND D. F. McNEILL. 1998. Zooxanthellate Scleractinian Corals from the Bowden Shell Bed, SE Jamaica. Contributions to Tertiary and Quaternary Geology, 35:49-65.
Budd et al. 1992	BUDD, A. F., T. A. STEMANN, AND R. H. STEWART. 1992. Eocene Caribbean reef corals: a unique fauna from the Gatuncillo Formation of Panama. Journal of Paleontology, 66:570-594.
Budd et al. 1994	BUDD, A. F., T. A. STEMANN, AND K. G. JOHNSON. 1994. Stratigraphic distributions of genera and species of Neogene to Recent Caribbean reef corals. Journal of Paleontology, 68:951-977.
Budd et al. 1996	BUDD, A. F., K. G. JOHNSON, AND T. A. STEMANN. 1996. Plio-Pleistocene turnover and extinctions in the Caribbean reef coral fauna, p. 168-204. In J. B. C. Jackson, A. F. Budd, and A. G. Coates (eds.), Evolution and Environment in Tropical America, Univ. Chicago Press, Chicago.
Budd et al. 1998	BUDD, A. F., R. A. PETERSEN, AND D. F. McNEILL. 1998. Stepwise faunal change during evolutionary turnover: a case study from the Neogene of Curaçao, Netherlands Antilles. PALAIOS, 13:167-185.
Budd et al. 1999	BUDD, A. F., K. G. JOHNSON, T.A. STEMANN, AND B. H. TOMPKINS. 1999. Pliocene to Pleistocene reef coral assemblages in the Limon Group of Costa Rica, p. 119-158. In L. S. Collins, and A. G. Coates (eds.), A Paleobiotic Survey of the Caribbean Faunas from the Neogene of the Isthmus of Panama. Bulletins of American Paleontology, Special Volume, No. 357.
Frost & Langenheim 1974	FROST, S. H., AND R. L. LANGENHEIM. 1974. Cenozoic reef biofacies. Northern Illinois University Press, DeKalb, 388 pp.
Frost et al. 1983	FROST, S. H., J. L. HARBOUR, D. K. BEACH, M. J. REALINI, AND P. M. HARRIS. 1983. Oligocene reef tract development, southwestern Puerto Rico. Sedimenta, 9:1–144.
Johnson 2001	JOHNSON, K. G., 2001. Middle Miocene recovery of Caribbean reef corals: new data from the Tamana Formation, Trinidad. Journal of Paleontology, 75:513-526.
Johnson 2007	JOHNSON, K. G., 2007. Reef-coral diversity in the Late Oligocene Antigua Formation and temporal variation of local diversity on Caribbean Cenozoic Reefs, p. 471–491. In B. Hubmann and W. E. Piller (eds.), Fossil Corals and Sponges. Proceedings of the 9th International Symposium on Fossil Cnidaria and Porifera, Österr. Akad. Wiss., Schriftenr. Erdwiss. Komm. 17, Wien.
Johnson et al. 2008	JOHNSON, K. G., J. B. C. JACKSON, AND A. F. BUDD. 2008a. Caribbean reef development was independent of coral diversity over 28 million years. Science, 319:1521-1523.
Jones 2009	JONES RW 1999. Stratigraphy, palaeoenyironmental interpretation and uplift history of Barbados based on foraminiferal and other palaeontological evidence. Journal of Micropalaeontology 2009; v. 28; p. 37-44
Klaus et al. 2011	Klaus, J.S., D.M. McNeill, A.F. Budd, and A.G. Coates, 2011. Neogene reef coral assemblages of the Bocas del Toro region, Panama: the rise of Acropora palmata. Coral reefs, in press, doi: 10.1007/s00338-011-0835-2.
McDougall et al. 1999	Kristin A. McDougall, Richard Z. Poore and Jonathan C. Matti 1999. Age and paleoenvironment of the Imperial Formation near San Gorgonio Pass, Southern California. Journal of Foraminiferal Research,v. 29, p. 4-25
McNeill et al. 2000	McNEILL, D. F., A. G. Coates, A. F. BUDD, AND P. F. BORNE. 2000. Integrated paleontologic and paleomagnetic stratigraphy of the upper Neogene deposits around Limon, Costa Rica: A coastal emergence record of the Central American Isthmus. Geological Society of America Bulletin, 112: 963-981.
McNeill et al. 2011	McNeill, D.F., J.S. Klaus, A.F. Budd, B. Lutz, and S. Ishman, 2011. Late Neogene Chronology and Sequence Stratigraphy of Mixed Carbonate-Siliciclastic Deposits of the Cibao Basin, Dominican Republic. Geological Society of America Bulletin, in press, doi: 10.1130/B30391.1.
Saunders et al. 1986	SAUNDERS, J.B., JUNG, P., and BIJU-DUVAL, B., 1986, Neogene paleontology in the Northern Dominican Republic, 1: Field surveys, lithology, environment, and age: Bulletins of American Paleontology,v. 89, p. 1–79.
Vaughan 1917	Vaughan, TW 1917. The reef-coral fauna of the Carrizo Creek, Imperial County, California and its significance. US Geological Survey Professional Paper 98T: 355-386.
Vaughan 1919	Vaughan, TW 1919. Fossil corals from Central America, Cuba, and Porto Rico, with an account of the American Tertiary, Pleistocene, and Recent coral reefs. U.S. National Museum Bulletin, 103: 189-524.
Wells 1934	WELLS, JW. 1934. Eocene corals from Cuba. Bulletins of American Paleontology, 20: 147-1 58.
Wells 1935	WELLS, JW. 1935. Corals from the Cretaceous and Eocene of Jamaica. Annals and Magazine of Natural History, series 10, 15: 183-1 94.
Wells 1945	WELLS, JW. 1945. American old and middle Tertiary larger foraminifera and corals. Part 11. West Indian Eocene and Miocene corals. Geological Society of America Memoir 9, 25 p.
